# Supplementary material for: Physical Variables Underlying Tactile Stickiness During Fingerpad Detachment
Source: Front Neurosci. 2020 Apr 15;14:235. doi: 10.3389/fnins.2020.00235 (PMC7177046; doi:10.3389/fnins.2020.00235)
Supplement: Table S1-S9 — Raw data collected from all subjects (S1–S9), including sixteen physical variables and one perception rating for each trial. [file Data_Sheet_1.XLSX]

## Sheet: S1
t_hold	t_pull	F_dot	F_dot_t3	F_x,rms	F_y,rms	F_z,rms	F_rms	I_x	I_y	I_z	I	A_real	F_pull-off	M_bar	delta_M	Stickiness Rating
(s)	(s)	(N/s)	(N/s)	(N)	(N)	(N)	(N)	(Ns)	(Ns)	(Ns)	(Ns)	(mm^2)	(N)	a.u.	a.u.	-
0.303967	0.0196599	3.90999	20.0827	0.131166	0.0291914	0.0331631	0.138407	0.00287278	0.000638812	0.00035776	0.00311719	28.2558	0.0488823	36.1167	3.2	3
0.215031	0.0159149	21.9454	13.8901	0.0828494	0.0549703	0.0314025	0.104268	0.00136963	0.000930007	0.000482278	0.00179241	26.7482	0.0427677	40.4333	-0.5	4
0.232025	0.0220649	9.76386	5.89362	0.138846	0.0754539	0.0102286	0.158354	0.00285899	0.00154354	-8.5127e-05	0.00328635	20.0592	0.011858	34.9333	-2.9	4
0.482359	0.0153338	25.4549	52.1794	0.109987	0.080069	0.0274461	0.138786	0.00172761	0.00124397	0.000228982	0.00219991	25.9574	0.039051	33.6167	3.6	4
0.461229	0.0141224	30.9623	11.2684	0.200383	0.0504662	0.0221953	0.207829	0.00223769	0.000761654	0.000228546	0.00241609	27.1663	0.0359883	37.2	0.9	4
0.557272	0.0200308	19.9138	25.9675	0.0251447	0.0934913	0.0303281	0.101453	0.000435566	0.00199266	0.000295301	0.00216602	21.8843	0.0411646	32.4833	-1.1	4
0.818233	0.0278257	24.1022	13.0671	0.041484	0.0446628	0.0333106	0.0694643	0.00106541	0.00117719	0.000487515	0.00183011	27.1298	0.0557356	39.8167	2.2	5
0.935939	0.0100622	37.5095	28.4009	0.316431	0.184451	0.0233191	0.367008	0.00345194	0.00202341	-5.61111e-05	0.0040261	19.6687	0.0204087	33.6167	-6.9	5
0.333269	0.00987362	54.7639	42.5749	0.415106	0.130855	0.0306423	0.43632	0.00449903	0.00137468	4.56057e-05	0.00472789	24.8788	0.0380913	35.65	-3.4	5
0.312283	0.0150169	31.0259	32.1148	0.0180191	0.121341	0.0364949	0.127985	0.000287132	0.00205258	0.000370226	0.00222378	32.5469	0.0492766	40.6	-0.8	5
0.5343	0.0140114	21.3066	35.8375	0.0621364	0.0327299	0.0547452	0.0890461	0.000898472	0.000438682	0.000566281	0.0013911	19.2911	0.0771725	36.3333	1.5	6
0.61023	0.0180625	22.2644	24.4578	0.0411659	0.0539449	0.051842	0.0853949	0.000741515	0.000878036	0.000659533	0.0016788	30.3511	0.0768655	45.8667	-6.2	6
0.522311	0.011237	24.2237	26.9662	0.443242	0.263619	0.0273294	0.516435	0.00552019	0.00322893	0.000132211	0.0064168	33.2095	0.0395154	48.9167	3.9	6
0.564929	0.00962217	32.8017	20.2735	0.2458	0.0321271	0.0342153	0.250241	0.00175803	0.000165205	0.000295938	0.00182568	26.7127	0.0480029	42.8833	-1.6	6
2.04772	0.0214303	22.7651	17.9479	0.1381	0.0312558	0.0679735	0.157064	0.00152819	0.000445057	0.00142729	0.00245482	32.4305	0.0969441	37.2167	3.8	6
3.17085	0.0262058	21.5877	22.3148	0.122811	0.0875059	0.0606822	0.162549	0.00306444	0.00223916	0.00118269	0.00440721	30.0089	0.0877933	32.2333	4.8	6
0.598712	0.010036	25.7066	12.7003	0.249368	0.147932	0.012459	0.290213	0.00258553	0.00151506	-4.05744e-05	0.00301317	16.0136	0.0145162	31.1333	5.5	6
1.639	0.0158643	33.9052	33.8865	0.324816	0.0479689	0.0526478	0.332533	0.00543994	0.000782448	0.000669832	0.00558092	27.9501	0.0784114	34.3667	3.3	6
1.70803	0.016314	20.3722	25.1165	0.270947	0.0856445	0.043552	0.287479	0.00461459	0.0016032	0.000318887	0.00501991	22.3161	0.0683394	28.1	2.1	6
0.418196	0.0172137	25.0682	26.186	0.259169	0.0747663	0.0280179	0.27119	0.00441759	0.0011788	8.93423e-05	0.00462013	17.1939	0.0368615	30.7833	5.3	6
0.611748	3.64605	35.5503	28.3364	0.0152341	0.0326125	0.0213303	0.0418406	0.0161693	0.112323	0.0768748	0.139349	36.8399	0.0760215	44.1333	5.3	6
2.72833	0.0119028	33.1743	21.9975	0.345682	0.102602	0.0300262	0.361836	0.00435119	0.00127607	0.000206187	0.00458451	26.9957	0.0410526	45.1333	8.8	6
3.12935	0.0471924	6.35474	3.4719	0.140225	0.0311107	0.0263241	0.146027	0.00672699	0.00146145	0.000841481	0.00702199	26.8419	0.0388926	42.5	0	7
0.501536	0.00847273	30.1836	21.9306	0.379183	0.0978422	0.0288271	0.392663	0.00203633	0.00048285	0.000202201	0.00212655	29.4952	0.046018	45.6667	6.1	6
2.65314	0.00159118	11.1795	7.80962	0.0672469	0.124945	0.0732206	0.15967	0.000112498	0.000235379	0.000101483	0.000301048	29.4222	0.10122	40.2	3.4	6
0.462986	0.0140171	33.697	32.3858	0.339857	0.0755136	0.0316333	0.349579	0.00498091	0.0010739	0.000167408	0.00512524	22.8131	0.0450678	35.6167	-3.4	6
1.77141	0.0303249	18.5589	4.58169	0.122681	0.0369679	0.0381953	0.133702	0.00371618	0.0011382	0.000702905	0.00403332	34.2911	0.0600768	45.6333	0.1	6
0.394408	0.019252	30.0536	24.5064	0.248332	0.00761952	0.044206	0.252351	0.00400812	0.000134871	0.000672022	0.00410517	24.8324	0.0730337	38.0667	7.1	5
0.147276	0.0160825	11.2905	25.6237	0.0835193	0.0343348	0.0468714	0.101741	0.00129119	0.000603052	0.00058989	0.00173868	17.7914	0.0698855	29.8	1.6	5
1.44916	0.0131865	31.1041	13.758	0.0713	0.0511115	0.0566605	0.104434	0.00167173	0.00102694	0.000458464	0.00246237	23.5191	0.0806323	28.2333	0.6	6
2.4586	0.0158552	44.5846	43.5988	0.245119	0.127813	0.0446857	0.28003	0.00397542	0.00199878	0.000455259	0.00453369	23.4264	0.081026	27.6667	3.8	6
0.330226	0.0161692	3.85207	26.8863	0.0347287	0.124851	0.0324443	0.133591	0.000541022	0.002352	0.000416519	0.00250911	14.2477	0.0395052	31.6833	2	5
3.22199	0.0178952	29.5693	26.0315	0.283004	0.0398341	0.0415932	0.288805	0.00513485	0.000639626	0.000443039	0.00525184	21.198	0.0715787	27.5833	0.7	7
1.77047	0.0159943	24.1369	22.5186	0.170811	0.0514645	0.0625224	0.189035	0.0028107	0.000922562	0.000818604	0.0032359	21.3163	0.0968082	28.2833	0.5	7
1.76143	0.0292463	18.1601	7.8177	0.192002	0.0287818	0.0401675	0.198259	0.00565906	0.000838179	0.000739704	0.00583425	20.3944	0.0576777	28.6333	-6.1	6
0.334176	0.016101	29.6736	26.9933	0.178601	0.201363	0.0373056	0.27173	0.0028614	0.00349055	0.000431915	0.00461606	25.3984	0.057118	31.65	-4.7	6
1.81859	0.0232172	17.262	3.27719	0.29554	0.178747	0.022328	0.346111	0.00891612	0.00543691	0.000269499	0.0104754	22.2994	0.0307651	35.5333	-3.6	8

## Sheet: S2
t_hold	t_pull	F_dot	F_dot_t3	F_x,rms	F_y,rms	F_z,rms	F_rms	I_x	I_y	I_z	I	A_real	F_pull-off	M_bar	delta_M	Stickiness Rating
(s)	(s)	(N/s)	(N/s)	(N)	(N)	(N)	(N)	(Ns)	(Ns)	(Ns)	(Ns)	(mm^2)	(N)	a.u.	a.u.	-
1.69557	0.0334202	20.0023	16.3674	0.146796	0.024345	0.0870653	0.172401	0.00439452	0.000721357	0.00241734	0.00580706	49.3237	0.1224	59.2833	2.1	4
0.843725	0.0385069	27.2512	26.528	0.139406	0.0466604	0.132235	0.19773	0.00425886	0.00158279	0.00369014	0.0067259	34.5416	0.183234	50	-1.5	7
3.19789	0.0425981	27.4677	23.6425	0.0436612	0.079831	0.140035	0.167001	0.00145557	0.00344949	0.00529049	0.00705785	40.1125	0.198136	53.7333	-0.6	7
1.81915	0.0213512	32.2847	27.4426	0.312355	0.0285711	0.129725	0.339427	0.00677537	0.000621951	0.00268123	0.00745526	27.963	0.185011	52.3	-6.8	7
1.7802	0.0331591	15.2552	11.4967	0.290303	0.024085	0.0647683	0.298414	0.00927964	0.000747737	0.00181452	0.00962916	42.3724	0.0972691	61.05	-2.2	5
3.18871	0.0441935	20.9237	13.6756	0.105803	0.0326624	0.107743	0.154498	0.00421658	0.00122216	0.00410321	0.00697302	24.5346	0.154041	54.0333	-3.5	8
0.488425	0.020216	28.9583	29.6634	0.162227	0.0595882	0.0978785	0.198617	0.00337301	0.00129759	0.00174462	0.0042545	15.8874	0.135391	52.75	-2	3
3.2712	0.0301451	31.5105	31.4015	0.0742729	0.0197885	0.170473	0.187001	0.00212839	0.000490401	0.00471856	0.00565901	33.9174	0.236733	56.9	-8.2	7
1.78809	0.0240822	29.1633	22.8313	0.303523	0.0244659	0.111472	0.324269	0.00800745	0.000598189	0.00253086	0.00861776	30.7632	0.155954	66.0833	3.9	5
0.448634	0.017858	36.4904	39.8518	0.0567017	0.0230768	0.111677	0.127355	0.000857244	0.000441861	0.00174838	0.00246175	16.9188	0.163762	70.0833	-5.3	4
1.69416	0.0223203	24.5148	24.6605	0.0447038	0.0312568	0.0769325	0.0943082	0.00098834	0.000756271	0.00121651	0.00222809	11.4435	0.107758	68.45	-14.7	4
3.24968	0.0324286	26.3731	24.875	0.165568	0.105267	0.0949724	0.217976	0.00502422	0.00347136	0.00257529	0.00697086	37.3132	0.142563	74.9667	-7.7	4
0.471453	0.0384614	19.003	16.1744	0.230447	0.0467535	0.0863451	0.250494	0.00862573	0.00177945	0.00277382	0.00951414	19.6401	0.119019	70.7167	-13.4	5
1.89641	0.0294024	26.683	23.1773	0.166996	0.0227734	0.117013	0.205179	0.00411545	0.000572556	0.00305546	0.00578059	34.7042	0.168373	65.1333	-9.7	5
3.31866	0.0381101	20.0564	22.57	0.10488	0.024158	0.124396	0.164493	0.00346448	0.0008977	0.00402319	0.00601821	49.1846	0.178988	80.55	-6.1	7
0.579792	0.0280163	22.0175	19.441	0.106557	0.0118863	0.0913235	0.140839	0.00283115	0.000304597	0.00220175	0.00411786	39.1649	0.131177	76.4167	-0.8	3
1.77822	0.0402127	21.7891	15.5088	0.161765	0.0300254	0.106376	0.195922	0.00606306	0.00114609	0.00365859	0.00808947	35.5709	0.149048	87.6	-7.5	5
1.77107	0.0587866	15.3313	11.3028	0.125033	0.00926313	0.110842	0.167347	0.00670948	0.000497413	0.00558791	0.00968424	27.7727	0.149521	73.1667	0.6	9
0.630067	0.0218206	20.8632	27.3555	0.169574	0.0320652	0.0820772	0.191102	0.00361737	0.000744239	0.00145753	0.00428593	19.1235	0.120128	55.8167	7.8	4
1.7653	0.0400386	20.1146	13.9134	0.109665	0.0453921	0.0980105	0.153925	0.00370142	0.0018798	0.00345434	0.00583474	32.1466	0.135829	66.3833	4.1	6
3.32035	0.0644536	11.56	216.692	0.0912705	0.0596094	0.128599	0.168586	0.00567289	0.00354771	0.00788458	0.0104976	40.3205	0.179777	79.2	-11.7	9
3.24714	0.0571502	18.0916	10.7476	0.164393	0.0559497	0.126681	0.21495	0.00762158	0.00301685	0.00623316	0.0111206	31.3341	0.172122	56.7167	-10.3	8
0.484307	0.0301263	24.9231	20.7167	0.161964	0.0536074	0.101128	0.198326	0.00441716	0.00170408	0.00272257	0.00607617	27.8062	0.137945	60.2833	-1.7	4
3.23589	0.0672184	17.1062	14.4502	0.155042	0.0247746	0.119269	0.197172	0.0091725	0.00151307	0.0071858	0.0122697	35.3165	0.160708	72.3	-7.4	8
0.502653	0.0279549	18.0589	14.5267	0.159907	0.0753211	0.0645977	0.188192	0.00406215	0.00218029	0.00146894	0.00519082	46.3883	0.0970476	88.2	-6	4
1.77486	0.0451424	21.1389	20.4935	0.103372	0.0229367	0.153533	0.186505	0.00400748	0.000962019	0.00514021	0.0074741	29.5859	0.214279	82.15	-4.3	6
0.427564	0.0304361	26.63	26.6965	0.111087	0.0411405	0.114044	0.164435	0.00324952	0.00126308	0.00288604	0.00519942	21.4682	0.166852	71.2167	-18.3	5
0.333915	0.0550815	8.50904	5.80052	0.107863	0.0104257	0.0675931	0.127718	0.00581204	0.000544755	0.00330521	0.00688394	15.0819	0.0946322	54.3167	-11.2	6
3.28862	0.0459252	18.9441	6.29144	0.157525	0.0254417	0.131192	0.206573	0.00701992	0.00111524	0.00579098	0.0099378	36.8025	0.184755	59.8667	-4.8	7
3.20908	0.0599773	15.8119	19.0572	0.0954568	0.0446866	0.117223	0.157639	0.00507495	0.00231569	0.00639991	0.00942502	36.1773	0.16178	55.0667	-5.5	8
0.450701	0.0322383	17.468	14.6228	0.128234	0.0161171	0.0734105	0.148636	0.00365331	0.000478394	0.00210291	0.00476459	14.5159	0.102276	53.3167	-6.9	5
3.28002	0.0541013	15.4649	13.8886	0.187142	0.0455883	0.136778	0.236239	0.00917565	0.001979	0.00637402	0.0130567	33.455	0.185188	77.75	-2.5	5
1.74526	0.0463408	18.5097	11.7555	0.168304	0.0306669	0.101741	0.199042	0.00672126	0.00146485	0.00433064	0.00911789	17.9482	0.137424	59.5167	-14.8	6
1.76031	0.0349499	16.0008	6.88199	0.0767144	0.0213226	0.105094	0.131851	0.00311073	0.000948716	0.00355636	0.00576854	29.0614	0.145159	67.3667	-2.2	4
0.398887	0.0375844	21.6444	13.5423	0.108496	0.0219883	0.0798219	0.136478	0.00381557	0.000710516	0.00246414	0.00530048	19.155	0.122801	60.0333	-21.1	4
3.21429	0.0658917	14.9462	9.5345	0.251781	0.0976625	0.0967927	0.28688	0.0159274	0.00628683	0.00509066	0.0181181	23.4372	0.132893	50.95	10.1	9

## Sheet: S3
t_hold	t_pull	F_dot	F_dot_t3	F_x,rms	F_y,rms	F_z,rms	F_rms	I_x	I_y	I_z	I	A_real	F_pull-off	M_bar	delta_M	Stickiness Rating
(s)	(s)	(N/s)	(N/s)	(N)	(N)	(N)	(N)	(Ns)	(Ns)	(Ns)	(Ns)	(mm^2)	(N)	a.u.	a.u.	-
0.164236	0.0196744	3.67372	29.8376	0.107457	0.0340096	0.055244	0.125521	0.00156016	0.000685587	0.000351624	0.00209762	6.94341	0.0832072	52.2667	6.1	2
0.327466	0.0172262	37.6218	37.114	0.0519386	0.123525	0.0836935	0.15799	0.000847055	0.00224828	0.00101508	0.00281144	16.6151	0.130873	45.15	-8.5	2
3.22615	0.0624747	15.543	11.1257	0.0770812	0.076328	0.144472	0.180664	0.00461478	0.00453777	0.00799786	0.0111187	47.5676	0.205281	53.15	-9.6	4
1.75332	0.0439409	29.466	22.209	0.173677	0.0966292	0.133417	0.239376	0.00777748	0.0038503	0.00448841	0.010263	31.5461	0.191263	59.9	25.7	3
0.187364	0.0222037	4.42941	29.8901	0.0886725	0.135955	0.115506	0.199219	0.00194007	0.00321775	0.00224987	0.00462682	21.4603	0.174921	54.2833	-8.8	3
3.22653	0.0761804	10.56	10.7739	0.0688487	0.0286658	0.137994	0.156857	0.00403569	0.0021783	0.00973231	0.0120119	34.9419	0.182324	49.65	-11	5
0.300225	0.0331682	16.3384	9.58276	0.0538782	0.0633808	0.0530624	0.0986691	0.00162882	0.00218813	0.0014019	0.00339342	10.4348	0.0828929	48.9667	-4.4	3
3.24075	0.0530269	14.0172	6.58608	0.138856	0.066157	0.0943109	0.180422	0.00816275	0.00368246	0.00474937	0.0106846	22.8111	0.134495	48.1167	-11.5	2
1.75433	0.0319766	25.8098	31.5298	0.0969562	0.12685	0.12022	0.199861	0.00255977	0.00407347	0.0032763	0.00650989	25.1154	0.175134	45.05	0.9	4
0.33228	0.0180886	18.781	15.6589	0.0960899	0.0601492	0.0224918	0.115573	0.00191049	0.00121249	7.22409e-05	0.00231566	5.3599	0.0248548	41.65	8.9	2
1.75604	0.0298106	20.5029	28.4456	0.0943946	0.120634	0.0799749	0.172798	0.00278673	0.00357118	0.00182676	0.00507327	22.4828	0.123391	42.4167	-1	3
3.2633	0.0764839	8.51175	7.88931	0.0544189	0.0401994	0.108497	0.127864	0.00389081	0.00255167	0.00750508	0.00987207	33.0507	0.150289	53.4667	6.4	5
0.403802	0.0258799	27.9142	21.5946	0.0864334	0.100397	0.0594658	0.145212	0.00188364	0.00274535	0.00120943	0.00395287	13.6561	0.0852815	52.6667	2.3	1
1.73535	0.0408951	20.8629	9.65375	0.0926437	0.129421	0.0894708	0.182586	0.0038504	0.0054408	0.00312262	0.00766154	21.6831	0.130701	50.2667	-3.2	3
3.25557	0.0558196	11.1368	9.19664	0.119967	0.0565993	0.104856	0.169087	0.00729186	0.00347041	0.00579582	0.0104746	44.8127	0.150077	45.3667	12.9	4
0.365947	0.0160529	28.8462	35.393	0.0900181	0.117403	0.0966527	0.176716	0.00143972	0.00210034	0.00122739	0.00316905	12.5833	0.141806	48.2833	2.1	3
1.74126	0.0632285	11.8896	6.88506	0.0332738	0.0122115	0.0750199	0.0829714	0.00195406	0.000710635	0.00381523	0.00510366	18.1335	0.109539	43.85	-0.7	4
1.75158	0.0444606	14.3315	15.4822	0.145391	0.0264156	0.10345	0.180384	0.00616651	0.00110803	0.00377395	0.0079955	24.0259	0.149418	38.65	-4.9	2
0.305309	0.0221821	15.2002	8.068	0.0901308	0.0133708	0.0186845	0.0930132	0.00172524	0.000272396	0.000189306	0.00192303	2.41176	0.030809	36.5	-2.2	1
1.76434	0.0403694	14.772	10.8492	0.0992682	0.0497936	0.0470722	0.120621	0.00316994	0.0020975	0.00170464	0.00469677	9.50405	0.0672166	39.05	-2.4	2
3.21677	0.0664586	11.3857	10.0568	0.0995845	0.0246942	0.126773	0.16309	0.00649708	0.00153874	0.00749795	0.0109138	43.9066	0.181579	56.65	5.7	5
3.21184	0.0760734	14.0028	16.043	0.166681	0.0725784	0.153235	0.237762	0.0110508	0.00552246	0.0108178	0.018009	42.0559	0.209008	56.8333	-15.4	4
0.332113	0.0556796	14.4709	12.768	0.0506473	0.0684122	0.0951424	0.127661	0.00256135	0.00378945	0.00468621	0.00712626	41.624	0.135064	60.2667	-16.9	3
0.157347	0.0417971	19.7372	9.89394	0.0743105	0.140549	0.0914134	0.183392	0.00321437	0.00596673	0.00316985	0.00786465	30.9791	0.138273	51.0333	5.4	3
0.395728	0.0449513	12.3979	10.6968	0.0854677	0.0586634	0.106711	0.148773	0.0034592	0.00270778	0.00401192	0.00681524	40.7642	0.154297	63.0167	-6.8	2
1.72435	0.141447	9.29127	4.40933	0.101334	0.0520967	0.104292	0.154465	0.01039	0.00627148	0.0124311	0.0209199	48.3199	0.1754	60.4	-16.8	6
0.317053	0.0578326	12.9983	7.72877	0.0119167	0.0309628	0.120093	0.124591	0.000490676	0.00162277	0.00602651	0.00665765	39.3779	0.173464	54.8	-0.3	3
0.342934	0.05016	8.49848	7.55305	0.0642385	0.0435607	0.102022	0.12819	0.00264379	0.00206644	0.00440254	0.00591388	51.973	0.15208	58.8333	-7.9	4
3.24285	0.0672571	9.87721	13.8389	0.182487	0.0302994	0.137658	0.230585	0.0111664	0.00180072	0.00816167	0.0151384	40.5433	0.188225	51.3	-5.6	3
3.23479	0.0965622	12.7876	11.4543	0.0441464	0.0705225	0.185887	0.203657	0.00389195	0.00682345	0.0164486	0.0195134	51.8113	0.234443	56.8667	-16.9	6
0.297495	0.0694163	11.8471	6.46184	0.0295957	0.00964036	0.0913509	0.0965082	0.00184127	0.00063133	0.0055473	0.00612988	57.6751	0.129101	77.3333	-13.6	2
3.17981	0.071491	13.2026	14.6458	0.128657	0.0851999	0.153196	0.217441	0.00961087	0.0060371	0.0112598	0.0166677	39.9685	0.217115	61.6167	8.7	4
1.69386	0.0632683	26.9587	22.6117	0.0225869	0.0291255	0.190033	0.193574	0.00128308	0.00164984	0.00963976	0.0105929	44.1521	0.264985	65.55	2.4	2
1.75614	0.0380177	23.4244	25.1887	0.268141	0.067647	0.123596	0.302906	0.0102904	0.00253002	0.00400995	0.0117111	26.5254	0.180528	61.3667	10.8	1
0.217015	0.0499617	14.1905	10.838	0.0405571	0.040786	0.096383	0.112241	0.00179845	0.00191026	0.00419804	0.00558265	21.695	0.13908	61.3667	-1.4	2
3.2059	0.0722852	10.3717	8.76227	0.177994	0.0315465	0.190039	0.262282	0.0130582	0.00183743	0.0122996	0.0189013	47.6366	0.257959	58.8833	-0.9	6
1.80043	0.0539377	16.5523	14.6855	0.200678	0.040812	0.167711	0.264696	0.0106198	0.00226798	0.00813572	0.0143405	59.8827	0.24302	70.05	-9.4	2

## Sheet: S4
t_hold	t_pull	F_dot	F_dot_t3	F_x,rms	F_y,rms	F_z,rms	F_rms	I_x	I_y	I_z	I	A_real	F_pull-off	M_bar	delta_M	Stickiness Rating
(s)	(s)	(N/s)	(N/s)	(N)	(N)	(N)	(N)	(Ns)	(Ns)	(Ns)	(Ns)	(mm^2)	(N)	a.u.	a.u.	-
1.74047	0.0201108	5.09174	29.8513	0.142891	0.0613503	0.114672	0.193213	0.00204508	0.0014148	0.00222943	0.00424552	44.6185	0.166419	59.6167	0.2	6
0.936101	0.0324099	6.0064	6.51592	0.205676	0.0785235	0.0394861	0.223668	0.00575511	0.00249258	0.00114544	0.00650863	27.2935	0.0591505	52.5833	-5.6	5
2.99753	0.038073	2.20009	9.49315	0.101021	0.0653656	0.0694249	0.138916	0.00349243	0.00258081	0.00205383	0.00542438	34.0486	0.0987745	54.1167	3.3	4
1.89317	0.0239895	10.2058	22.0757	0.111172	0.11081	0.0665046	0.170473	0.00231664	0.00275224	0.00126238	0.00423461	25.8628	0.100972	55.35	-4.5	3
1.73109	0.0140704	4.74612	29.0757	0.10577	0.0172573	0.0626662	0.124146	0.00155869	0.000246864	0.000621895	0.00196161	20.2909	0.103506	48.6667	-1.5	5
3.30411	0.0258472	6.07804	7.03181	0.125512	0.0154645	0.0352238	0.131275	0.00321953	0.000371675	0.000613013	0.00340711	26.9089	0.0552026	49.1167	1.7	3
1.34242	0.010046	15.189	34.4929	0.216548	0.0141846	0.0337948	0.219627	0.00227345	0.000156005	-4.07001e-05	0.00234332	7.83377	0.0242447	47.8833	9.8	1
3.35935	0.0180048	19.9623	36.5101	0.10721	0.016625	0.0738025	0.131215	0.00179059	0.000272825	0.000910899	0.00243858	26.1822	0.1186	62.1667	-21.6	3
1.80847	0.0217393	10.0287	7.08477	0.172258	0.0358312	0.0196264	0.177037	0.0035811	0.000729014	-0.000118885	0.0037	14.1481	0.0351756	47.1167	-2.3	3
0.922037	0.0147269	12.737	18.7245	0.0573561	0.0368972	0.0164987	0.0701665	0.000729849	0.000510482	-1.99599e-05	0.00097038	10.0316	0.0173173	49.2667	5.8	1
1.72915	0.031764	18.3027	38.5696	0.121065	0.0216194	0.0322716	0.127144	0.00368096	0.000666322	2.1235e-06	0.00399366	15.8677	0.0471864	51.2167	12.4	4
3.40452	0.0218903	12.7668	11.835	0.116743	0.0401367	0.0354809	0.128447	0.00222273	0.000902411	0.000588691	0.00273895	24.6628	0.0553011	50.7	0.7	5
0.730988	0.0118929	9.54344	29.509	0.0681997	0.0354894	0.0276001	0.0816852	0.000778766	0.00046715	0.000171596	0.00101698	11.127	0.0414311	57.8167	-11.2	1
1.74077	0.0112592	20.4721	29.1454	0.0945633	0.0663691	0.0568832	0.128774	0.00112351	0.000627211	0.00055424	0.00153287	22.9531	0.0815031	56.6667	-9.4	3
2.4446	0.0219068	7.57294	10.9008	0.209928	0.00442135	0.0286431	0.211919	0.0046416	8.38951e-05	0.000326382	0.00470718	18.0113	0.0426415	52.85	-9.5	5
0.833533	0.00139691	11.8175	2.73366	0.0728227	0.022794	0.0177282	0.0783391	7.62896e-05	2.68864e-05	5.55648e-06	8.69294e-05	13.8089	0.0230029	48.35	-0.5	1
2.89777	0.00992599	41.457	49.7714	0.423941	0.0764359	0.0640041	0.435505	0.00494374	0.000860768	8.82821e-05	0.00510358	26.0689	0.0830384	46.3	14.7	2
1.68558	0.00803358	4.06943	75.6305	0.108419	0.0770825	0.0421582	0.139548	0.000880641	0.000752352	2.57638e-05	0.00131275	14.2418	0.0490582	52.8833	-7.8	1
0.799039	0.0154991	28.6809	21.1322	0.211477	0.0481204	0.0204187	0.217842	0.0034678	0.000795792	0.000148785	0.00358307	15.1814	0.0250879	50.5	8.8	1
1.91338	0.0161963	15.1177	27.6818	0.169597	0.0312007	0.0284814	0.17478	0.00294321	0.000541321	-1.19416e-05	0.00304337	13.4569	0.0505775	46.15	-9.4	2
3.30577	0.00912499	12.8271	7.1022	0.03891	0.0362167	0.0166617	0.0557069	0.00021254	0.00034549	0.000102463	0.000457281	14.1708	0.0234885	42.7667	0.2	2
0.410122	0.00658262	23.5165	15.1615	0.0823769	0.012733	0.0269767	0.0876118	0.000264883	7.49169e-05	0.000111044	0.000339493	15.8184	0.0439432	46.1333	-12.5	1
0.691571	0.0113354	12.5825	19.8472	0.0667477	0.0691365	0.0306246	0.100861	0.00036935	0.000622508	0.000266177	0.000826285	17.2008	0.0477694	46.2333	-6.8	3
3.26931	0.0227636	9.57104	9.52901	0.109423	0.0114006	0.022178	0.112228	0.00264582	0.0002447	0.000122795	0.00272173	26.8419	0.0302133	43.35	2.4	5
0.730728	0.0088761	24.7307	23.7036	0.104206	0.0636004	0.0401358	0.12851	0.00111663	0.00069802	0.0002904	0.00141648	16.5786	0.0606733	57.6167	7.9	1
1.75436	0.00982757	23.9077	51.4014	0.067246	0.157561	0.0309482	0.174084	0.000687828	0.00182313	-6.13887e-05	0.00204302	8.91344	0.0286679	53.35	23.2	3
0.772282	0.0160265	11.7801	9.65923	0.218684	0.0168074	0.0205527	0.22029	0.00289999	0.000262491	-0.000171257	0.00306472	12.2925	0.0246493	47.6333	7.7	1
2.43189	0.0138968	27.9526	27.8452	0.305197	0.0202619	0.0363485	0.308021	0.00469137	0.000333314	5.09359e-07	0.00476507	19.932	0.0511151	51.45	2.2	2
1.89409	0.0278605	26.2083	27.3973	0.239628	0.0314793	0.0356761	0.244306	0.00590337	0.000735282	6.97486e-05	0.00635623	17.9225	0.061503	45.3667	10.8	5
3.33369	0.0250383	13.2126	11.733	0.184464	0.0307406	0.0535254	0.194517	0.0052417	0.000810056	0.001162	0.00552037	34.4262	0.0811912	61.15	2.9	5
0.84797	0.0122192	20.4445	27.9907	0.250675	0.0648556	0.0270508	0.260338	0.00275182	0.000669886	-4.5302e-05	0.00285299	17.253	0.0411085	46.8833	4.2	3
1.7064	0.020098	15.8079	7.80064	0.0780613	0.00341217	0.0313722	0.0841987	0.00154477	6.45745e-05	0.00025129	0.00174157	19.0801	0.0449024	48.1	-5.5	4
1.77483	0.03009	13.3663	22.4884	0.142467	0.0662587	0.0303897	0.160033	0.00366079	0.00147203	0.00056219	0.00430445	17.4266	0.0538449	44.4	6.8	3
1.81832	0.0343214	10.9845	5.2788	0.146029	0.0247155	0.0182328	0.149224	0.00470114	0.000809375	-0.000191271	0.00489568	9.83239	0.0291836	43.8	7	4
0.650072	0.012125	16.8597	28.56	0.241589	0.0807917	0.015161	0.255191	0.00267349	0.00102182	-5.74702e-05	0.00288973	9.50011	0.0124141	42.0833	-3.8	1
3.23313	0.0142254	19.9238	23.0904	0.0811149	0.103692	0.0414378	0.138017	0.000875325	0.00135894	0.000449292	0.00182881	16.0531	0.0600896	48.725	-0.4	2

## Sheet: S5
t_hold	t_pull	F_dot	F_dot_t3	F_x,rms	F_y,rms	F_z,rms	F_rms	I_x	I_y	I_z	I	A_real	F_pull-off	M_bar	delta_M	Stickiness Rating
(s)	(s)	(N/s)	(N/s)	(N)	(N)	(N)	(N)	(Ns)	(Ns)	(Ns)	(Ns)	(mm^2)	(N)	a.u.	a.u.	-
1.80509	0.157302	14.5653	14.497	0.061502	0.0316499	0.0942439	0.116902	0.00748673	0.00400283	0.00840664	0.0142641	35.9525	0.183018	86.3	0.1	7
0.536439	0.140363	12.4143	20.4919	0.0994338	0.0358377	0.0761189	0.130252	0.00905453	0.00335145	0.00361988	0.0116875	33.5546	0.229529	79.3	10	7
3.30389	0.197297	8.72943	2.33794	0.100483	0.0500222	0.0581865	0.12643	0.0128897	0.00588283	0.00440569	0.0160802	22.2895	0.186087	72.0333	-4.3	8
1.81027	0.0518927	27.4527	26.7283	0.0437979	0.0664022	0.0923539	0.121888	0.0018146	0.00303198	0.00464045	0.00656279	31.5905	0.13697	86.7833	-7.4	8
1.80583	0.180968	13.6946	8.27185	0.0590875	0.0541931	0.0782938	0.112063	0.00710832	0.00621974	0.00718863	0.0138186	37.1564	0.202789	89.1833	1.8	7
3.20413	0.194669	18.1792	8.18702	0.0374074	0.0536223	0.0845897	0.106912	0.00475477	0.00667821	0.0111925	0.0153285	35.3116	0.151666	90.9	-0.3	9
0.311686	0.0670556	37.2759	51.121	0.0419115	0.0936973	0.134968	0.169564	0.00233671	0.00387914	0.00581452	0.00915592	31.3696	0.29391	93.5833	-2.4	5
0.603454	0.0743755	30.2085	28.1645	0.0861248	0.0346607	0.124156	0.155028	0.00526328	0.00219477	0.00623384	0.00935556	35.4033	0.21638	92.9833	-3	4
1.80005	0.136668	16.0314	8.20233	0.114782	0.102297	0.109964	0.189028	0.012438	0.0120107	0.0111863	0.0226011	30.2189	0.164946	86.9667	1.3	9
0.246412	0.11429	32.2088	34.2954	0.101791	0.0590204	0.103278	0.15656	0.00701969	0.00452902	0.00705487	0.0126989	34.6737	0.203101	89.05	4.3	3
1.72792	0.239149	21.291	5.80033	0.109019	0.0627555	0.0692207	0.143579	0.0223162	0.0122478	0.011756	0.0298584	28.3071	0.17495	83	0.3	9
3.21477	0.14041	46.7799	59.1706	0.0424369	0.0602679	0.116039	0.137471	0.0030422	0.0035906	0.00613246	0.00974579	32.8466	0.348697	79.1333	1.1	2
0.252046	0.0672738	14.0024	360.297	0.0541587	0.0306095	0.101613	0.119144	0.00122964	0.000567046	0.00268153	0.00374998	29.577	0.204143	77.4833	-1.8	2
1.73181	0.137461	16.853	11.014	0.0524346	0.0164758	0.0657697	0.0857117	0.0049831	0.00174799	0.00568492	0.00977311	21.9917	0.154014	81.7667	-2.9	2
3.24925	0.184096	13.1265	5.40489	0.0602666	0.0362771	0.0827634	0.108618	0.00820713	0.00471595	0.00904692	0.0154469	30.8362	0.162121	84.85	-0.5	6
0.291365	0.13217	15.5971	34.1885	0.0306392	0.0424659	0.0643087	0.082932	0.0022367	0.00246031	0.00339576	0.00624341	25.5068	0.194236	74.2167	0.4	1
1.75385	0.108042	36.847	29.4717	0.0400291	0.0896838	0.0825129	0.128273	0.00268229	0.00567382	0.00389794	0.0083066	26.059	0.203858	77.4333	2.3	2
1.7307	0.181659	13.0494	7.99217	0.0655713	0.0305225	0.0697921	0.10051	0.00922884	0.00407743	0.00734591	0.014285	26.3321	0.133955	72.5333	-6.9	6
0.26009	0.103314	30.7927	26.918	0.0608899	0.0127439	0.0862529	0.106346	0.00359331	0.000933961	0.00469544	0.0070453	30.9634	0.191498	91.6	-3	2
1.63012	0.151084	23.7157	18.2529	0.17138	0.065974	0.0778766	0.19947	0.0165846	0.00776085	0.00852605	0.0227474	37.0588	0.133926	88.9167	-8.9	7
3.26383	0.219773	14.0081	4.62097	0.108092	0.0706579	0.0579109	0.141528	0.016519	0.0109135	0.0050816	0.022132	27.3615	0.149043	79.6	-7.4	7
3.22972	0.209669	11.9687	3.9838	0.09644	0.0252223	0.101302	0.142123	0.015941	0.00406531	0.0178719	0.0280535	26.5421	0.181818	84.3333	0.3	8
0.36022	0.0960963	15.9256	14.5034	0.0491698	0.052101	0.101377	0.124135	0.00130427	0.000614372	0.00209833	0.00376716	32.1811	0.259773	90.05	-12.6	3
3.24125	0.165419	13.7031	8.65841	0.0542731	0.0542742	0.0945773	0.121804	0.00672809	0.00669424	0.00987782	0.0153757	30.0996	0.204135	84.5	-7.8	9
0.267134	0.106317	30.0988	27.7246	0.033449	0.0369122	0.0815845	0.0955896	0.00272493	0.00270602	0.0040747	0.00726648	22.1189	0.197643	89.1667	-2.7	2
1.70144	0.110396	11.7885	8.20281	0.0728498	0.0356498	0.0968804	0.126348	0.00611442	0.00319031	0.00751047	0.01163	24.6806	0.167182	80.6167	-1.4	8
0.255925	0.135511	25.823	25.9077	0.0611711	0.0158748	0.0672032	0.0922506	0.00526863	0.00136665	0.00419397	0.00800334	32.2254	0.208223	85.1	9.6	1
0.199537	0.0934404	17.0901	8.29017	0.0743188	0.0308717	0.0790805	0.112828	0.00139353	0.00152761	0.00261802	0.00410477	33.2795	0.193082	84.85	-10.2	2
3.26821	0.166934	11.6391	7.02042	0.0694721	0.0336699	0.096656	0.123703	0.00893493	0.0042335	0.0102964	0.0160882	27.4867	0.179512	79.95	5.7	9
3.23825	0.164622	18.1008	3.35779	0.0740916	0.101303	0.0884662	0.153552	0.0105523	0.0136305	0.0104273	0.0215345	31.271	0.174558	75.1333	-1.3	8
0.439704	0.149807	22.8721	20.5335	0.0746214	0.0315885	0.0790002	0.113169	0.00672174	0.00281523	0.00638418	0.0119545	28.5348	0.212432	78.2167	7	3
3.26143	0.119327	14.0672	12.2489	0.0612716	0.0273734	0.0739306	0.0998461	0.00454336	0.00259155	0.0046795	0.00962017	22.324	0.141154	75.7667	-5.2	2
1.6966	0.136271	21.0773	14.2581	0.054428	0.022338	0.0686939	0.0904448	0.00521601	0.00238978	0.00523919	0.00941083	18.6147	0.136084	78.4333	6.3	2
1.73022	0.135079	19.1349	14.0105	0.0872834	0.0253433	0.077066	0.119163	0.0066172	0.00249434	0.00602108	0.0111969	32.3891	0.174088	79.4833	-4	2
0.281622	0.153352	25.3592	70.0407	0.0804145	0.0283054	0.0533667	0.100577	0.00834895	0.00277766	0.00276622	0.010237	19.6066	0.165644	74.3667	-15.6	1
3.31553	0.17384	13.3596	10.2465	0.0496187	0.0530656	0.102497	0.125633	0.0068363	0.00665089	0.0104235	0.0160082	36.2641	0.222116	89.9667	-11.3	9
1.6875	0.132778	23.1603	23.1365	0.0767027	0.0344331	0.104772	0.134336	0.00603394	0.00248404	0.00761804	0.0116873	30.7809	0.222466	81.5833	-10.5	4
3.21771	0.214355	20.0723	19.7185	0.0799773	0.0605599	0.101549	0.142745	0.0143012	0.0110307	0.0175589	0.0264267	35.9032	0.173982	66.4333	6.7	8
0.387717	0.159429	25.8454	31.6279	0.102582	0.0298787	0.0538498	0.119648	0.00977515	0.00315486	0.00362833	0.0117518	24.9014	0.185812	69.65	-8.7	2

## Sheet: S6
t_hold	t_pull	F_dot	F_dot_t3	F_x,rms	F_y,rms	F_z,rms	F_rms	I_x	I_y	I_z	I	A_real	F_pull-off	M_bar	delta_M	Stickiness Rating
(s)	(s)	(N/s)	(N/s)	(N)	(N)	(N)	(N)	(Ns)	(Ns)	(Ns)	(Ns)	(mm^2)	(N)	a.u.	a.u.	-
1.4577	0.0261456	60.5419	40.6452	0.437549	0.0713578	0.0597473	0.447337	0.0107738	0.00164092	0.000110292	0.0112518	17.1298	0.100175	39.1667	-7	3
0.502891	0.0118576	29.1958	20.2939	0.268615	0.157815	0.0247999	0.312529	0.00352327	0.00205456	0.000194313	0.0041023	20.1874	0.0418732	41.6333	-4.9	3
0.73011	0.0302484	48.4738	37.6431	0.280667	0.0379798	0.0391402	0.285916	0.00706699	0.000959955	-0.000261709	0.00758577	4.296	0.0631014	39.0833	3.5	2
0.848146	0.00848014	36.8043	21.9969	0.388616	0.0712713	0.0497759	0.398221	0.00198661	0.000326183	-6.56735e-05	0.00208365	4.29896	0.074398	44.8833	13.3	4
1.02398	0.0202965	46.384	36.263	0.358076	0.0570357	0.0384915	0.364627	0.00684057	0.000862994	-0.000160257	0.0069529	10.4368	0.0561638	41.8167	-1.1	3
1.61236	0.0176907	43.7651	36.714	0.317088	0.0300862	0.112778	0.337889	0.00610363	0.000524841	0.00166659	0.00648848	29.2448	0.164622	58.2667	-20.4	2
0.377724	0.0160685	27.3278	30.581	0.0626616	0.0826911	0.0516638	0.115903	0.00108835	0.00141711	0.000529394	0.00202303	15.4625	0.0831675	51.75	9.9	1
0.953969	0.0392584	45.1398	30.7999	0.0758838	0.0604854	0.0171114	0.0985375	0.00174929	0.00145003	0.000146412	0.00259408	3.47959	0.0242906	35.4	-7.9	2
1.18341	0.0230673	46.7954	35.1426	0.304089	0.0415367	0.0976875	0.322084	0.00750993	0.000867496	0.00192182	0.00796179	26.8448	0.141816	59.15	-4.6	2
0.418872	0.0201873	41.9025	33.4952	0.297562	0.0412858	0.0739377	0.309378	0.00633227	0.000757223	0.00115554	0.00662013	28.8849	0.108268	55.95	-11.2	1
1.00981	0.0220669	46.7268	39.5425	0.46029	0.0374817	0.0663867	0.466561	0.0118443	0.000831106	0.00145604	0.0120326	25.7316	0.0977844	49.8167	-7.9	3
2.48057	0.0165055	37.738	27.749	0.537961	0.140635	0.0626622	0.559559	0.00961116	0.0024952	0.000638775	0.0100021	24.8433	0.104305	43.35	5.5	3
0.403969	0.0221446	40.68	40.1493	0.232399	0.041211	0.129007	0.26898	0.00553344	0.000893808	0.00242819	0.00640423	38.7784	0.175724	67.8333	-14.2	3
1.23246	0.0238615	56.4246	45.4816	0.373322	0.0574435	0.185127	0.420644	0.00953557	0.00128678	0.00383119	0.0106963	40.4102	0.263034	60.6333	-8.7	3
0.482851	0.0239841	41.3433	47.9866	0.0528635	0.0808713	0.158623	0.185731	0.0012161	0.00176652	0.00342154	0.0045548	36.0817	0.224463	63.3333	-10.2	3
0.324265	0.0243524	33.9334	22.9825	0.442202	0.140825	0.103215	0.475424	0.011013	0.00350618	0.00213068	0.0119114	36.3528	0.158025	59.1	-4	2
1.11231	0.0208142	37.1609	25.881	0.219594	0.0306088	0.0495669	0.22719	0.00512004	0.000681806	0.0010178	0.00531702	10.4555	0.0762345	46.2	-4.7	2
1.23484	0.0179794	37.9179	56.4159	0.25013	0.042853	0.137679	0.288716	0.00534305	0.000612163	0.00269018	0.0063802	27.2254	0.203598	55.35	-15.4	2
0.433627	0.0200986	32.4458	27.4586	0.196073	0.0850687	0.065889	0.223657	0.00443089	0.00171475	0.00112478	0.00502156	15.2603	0.0985553	53.4	-6.4	1
1.04933	0.0409808	27.7633	45.6156	0.158465	0.0334793	0.11805	0.20042	0.00664882	0.000841837	0.00601632	0.0092464	33.1681	0.167944	55.2	-7.3	3
3.21158	0.0311979	25.4887	13.8773	0.383644	0.10884	0.115554	0.415189	0.0125011	0.00345257	0.00248284	0.0134841	33.5181	0.180955	54.35	0	3
3.24473	0.0243308	48.7636	48.7924	0.356773	0.123018	0.175931	0.41638	0.00904371	0.00301328	0.00263889	0.010561	35.8618	0.246878	59.85	-11.8	3
0.421566	0.0281142	15.9741	33.4548	0.267902	0.0103677	0.128079	0.297125	0.00749982	0.000291894	0.00328829	0.0085177	43.099	0.189283	70.3167	-5.8	3
3.19338	0.0524495	36.4947	28.7216	0.0895171	0.0659933	0.184507	0.215433	0.00455339	0.00291783	0.00828799	0.0104908	46.2217	0.274333	63.4833	-2	4
0.371367	0.0283034	33.025	27.277	0.0641122	0.0242772	0.133901	0.15043	0.00180489	0.000626434	0.0034096	0.00420657	43.88	0.191437	63.7833	-12.3	3
0.500217	0.0194802	21.1086	574.389	0.110824	0.0355503	0.168214	0.204552	0.00240453	0.000809206	0.00310432	0.00425591	44.5958	0.237879	65.3167	-1.9	3
0.263726	0.0285548	34.9953	40.6638	0.1804	0.0435709	0.131828	0.227643	0.00567243	0.00128712	0.00366138	0.0071985	41.4534	0.199252	56.3667	-3.9	2
0.233518	0.0288199	31.4176	32.4459	0.0548712	0.0432342	0.153303	0.168469	0.00143238	0.00112187	0.00401029	0.00488768	39.3799	0.222118	66.4667	-9.4	3
1.49418	0.0246554	23.8264	41.2462	0.204685	0.0257233	0.184559	0.276803	0.00452501	0.000577723	0.00433372	0.0072101	38.88	0.284066	64	-4.7	4
2.08214	0.0404164	27.4737	16.362	0.0748337	0.0473255	0.140818	0.166342	0.00305133	0.00192839	0.00498166	0.00660071	36.5648	0.203283	62.15	-9.1	4
0.353722	0.0260471	24.701	31.9161	0.190906	0.0957911	0.116461	0.243278	0.0050499	0.00255909	0.00247102	0.00646103	37.183	0.181402	61.6667	-6.9	2
1.56752	0.0296536	44.7808	38.9807	0.186807	0.0405376	0.137838	0.235668	0.00613024	0.000976786	0.00428448	0.00787171	29.7506	0.191136	53.5333	-4.8	3
1.69837	0.0282647	37.3694	46.6273	0.106212	0.144282	0.198011	0.267033	0.00276241	0.00421279	0.00487552	0.00767488	42.0273	0.27609	58.8833	-7.6	3
1.16962	0.0285141	34.1107	66.5341	0.0451352	0.0506553	0.122836	0.140327	0.00133176	0.00127302	0.00315015	0.00406161	29.5583	0.172821	54.15	-4.9	2
0.385709	0.026042	27.1897	12.2414	0.158769	0.0799942	0.101233	0.204584	0.00403272	0.00212731	0.00231772	0.00547392	31.1704	0.153744	56.0333	-8.4	1
3.2263	0.0660047	29.0639	40.8605	0.153394	0.0263531	0.151546	0.217233	0.00893492	0.0013898	0.00920419	0.0144269	53.9805	0.223492	69.8167	-10.6	4

## Sheet: S7
t_hold	t_pull	F_dot	F_dot_t3	F_x,rms	F_y,rms	F_z,rms	F_rms	I_x	I_y	I_z	I	A_real	F_pull-off	M_bar	delta_M	Stickiness Rating
(s)	(s)	(N/s)	(N/s)	(N)	(N)	(N)	(N)	(Ns)	(Ns)	(Ns)	(Ns)	(mm^2)	(N)	a.u.	a.u.	-
1.73433	0.0344519	26.6105	23.3413	0.242405	0.204257	0.175864	0.362504	0.00834105	0.00726449	0.00526557	0.0127383	48.4136	0.259051	65.2167	-7.6	4
0.535195	0.017959	18.8455	50.615	0.174117	0.299726	0.145745	0.376024	0.00284371	0.00578228	0.00213766	0.00726754	39.8443	0.219558	54.6333	-10.6	1
3.22533	0.0302344	29.7358	28.279	0.145876	0.109839	0.223245	0.288414	0.00418531	0.0033447	0.00630724	0.00900743	58.2884	0.309914	59.9167	-1.1	5
1.75198	0.0260762	25.6577	42.8962	0.227106	0.215172	0.182507	0.362195	0.00590516	0.00585046	0.00436082	0.0100562	60.8658	0.256401	59.4667	-1.2	4
1.70761	0.0259152	46.9585	51.6608	0.225903	0.0841371	0.243662	0.342757	0.00568154	0.00232781	0.00560017	0.00897737	63.0646	0.354512	61.8667	-8.3	4
3.27361	0.0459981	25.1498	22.7919	0.194023	0.180152	0.167191	0.313133	0.00858424	0.00863591	0.00735588	0.0149055	53.6187	0.231974	58.85	-0.4	7
0.66916	0.0238544	52.4405	55.6248	0.146811	0.0177315	0.225609	0.269754	0.0030744	0.000428514	0.00488629	0.00637064	52.2373	0.32669	58.1167	-1.9	2
3.2374	0.0378385	26.03	21.122	0.538883	0.207772	0.190509	0.608159	0.0211371	0.00796781	0.00619239	0.023843	58.9086	0.278119	58.2833	0.7	8
1.70951	0.0384025	31.1146	24.0501	0.541572	0.147632	0.131528	0.576537	0.021017	0.00578332	0.00419105	0.0223773	54.2714	0.199025	54.7833	4.1	5
0.422321	0.0309481	9.57467	28.6979	0.16542	0.160757	0.158535	0.279893	0.00532285	0.00495021	0.00356016	0.00875461	41.554	0.239541	54.4	8.3	3
0.516038	0.0198738	22.1034	29.3847	0.208616	0.156417	0.0829072	0.273606	0.00420775	0.00329621	0.0012903	0.00580863	30.7829	0.128331	49.85	0	1
1.75074	0.0220595	47.3613	44.5922	0.397247	0.157716	0.119967	0.443928	0.00849687	0.00381519	0.00190651	0.00978815	37.113	0.17162	50.9333	-0.5	1
3.18461	0.025332	19.0542	37.358	0.287879	0.213432	0.136135	0.383354	0.00778468	0.00566572	0.00294183	0.0105156	48.8948	0.19963	52.5	-6.2	6
0.413529	0.0179169	43.0345	93.3933	0.154247	0.0763176	0.178151	0.247698	0.00203657	0.00136739	0.00266551	0.00404393	52.4917	0.259379	63.8167	2.2	3
1.74299	0.0453248	42.756	43.2456	0.226251	0.172228	0.253443	0.3809	0.0127578	0.00731647	0.0102194	0.0194073	59.5633	0.374944	66.8833	-6.3	6
1.74659	0.0288577	38.4683	41.5318	0.173587	0.232867	0.18256	0.343056	0.00431542	0.00600084	0.00339184	0.00929095	47.5341	0.255816	58.5833	-20.3	6
0.401226	0.0200004	42.1776	54.3729	0.154099	0.172292	0.186486	0.296999	0.00302821	0.0038079	0.00302974	0.00641891	45.5798	0.278993	65.3667	-0.4	3
1.68415	0.0120269	39.976	46.3067	0.306183	0.167408	0.0589626	0.353907	0.00404346	0.0021952	0.00049484	0.00470904	22.751	0.0866963	65.25	-11	2
3.24999	0.0433323	18.1333	12.464	0.271724	0.101768	0.0547459	0.295275	0.0118888	0.00444405	0.0017455	0.0129461	41.8399	0.074146	52.15	-4.6	2
3.33752	0.0211655	52.8706	37.588	0.393357	0.203387	0.214137	0.491884	0.00897097	0.00498834	0.00383679	0.0116079	49.0496	0.310822	56.9167	-3.8	6
0.589668	0.0197976	35.6195	51.3081	0.129215	0.0460031	0.189422	0.233866	0.00109978	0.00103721	0.00314779	0.00436003	43.878	0.283935	67.2	-1.3	3
3.25834	0.0220626	26.3785	43.5608	0.154869	0.19187	0.22659	0.334875	0.00286644	0.0044964	0.0046416	0.00778328	52.4729	0.317217	61.1	-8.3	8
0.566964	0.0146065	41.1871	43.3913	0.285601	0.121816	0.161665	0.35006	0.00448057	0.00166924	0.00210245	0.00549484	53.4885	0.248449	63.1167	4.2	2
1.73439	0.0215936	44.5107	59.0666	0.234673	0.234794	0.21981	0.398141	0.00464157	0.0052458	0.0039369	0.0089303	54.1067	0.326577	68.5667	-7.1	5
0.361956	0.0462703	11.3646	33.9053	0.0932317	0.0551488	0.147131	0.182705	0.00239932	0.00238369	0.00855037	0.00994353	53.8888	0.220255	64.7	-7.4	2
0.446286	0.017941	50.5977	60.7167	0.22298	0.16141	0.167807	0.322386	0.00407391	0.00305468	0.00275449	0.00622369	35.8815	0.250227	60.7833	-6.2	2
3.2244	0.034114	29.8202	24.1119	0.467825	0.129276	0.150859	0.508262	0.0165093	0.00444885	0.00468892	0.0181235	52.9758	0.22512	58.85	7	6
3.20842	0.0294158	30.5957	39.7349	0.0885527	0.11827	0.205	0.252694	0.00226684	0.00353451	0.00478323	0.00749994	51.0886	0.292567	57.35	-6.7	6
0.514098	0.0278332	27.1046	47.166	0.291177	0.128526	0.14692	0.350555	0.00722	0.00308687	0.00217353	0.00857831	40.3126	0.231933	60.6833	-2.6	1
3.1696	0.0370566	15.7323	32.5763	0.114687	0.158151	0.154528	0.249086	0.00387594	0.00567314	0.00504855	0.00953273	43.1898	0.220264	58.2167	-6.3	4
1.76667	0.021958	29.1418	48.8042	0.121007	0.166422	0.182719	0.275182	0.00264938	0.00380375	0.00335627	0.00644664	41.9947	0.267776	59.4833	0.7	4
1.68678	0.0238908	35.2391	37.0865	0.1133	0.0511338	0.156527	0.199881	0.00273954	0.00125146	0.0032538	0.0050761	56.5224	0.233552	66.6667	0.9	2
0.52473	0.0139978	47.724	62.4637	0.155146	0.31562	0.16822	0.389852	0.0021074	0.00504276	0.00195753	0.00626502	36.8882	0.247559	63.65	-6.7	1
3.25416	0.0371507	10.7367	13.6747	0.0473888	0.0823058	0.117183	0.150837	0.00162349	0.00212985	0.00403716	0.00553016	50.9486	0.163044	64.5	-0.9	6
0.455756	0.0220851	13.272	35.5201	0.069931	0.0608017	0.0961377	0.133528	0.00150016	0.00110638	0.00175533	0.00305343	32.6327	0.140936	53.8667	-4.5	1

## Sheet: S8
t_hold	t_pull	F_dot	F_dot_t3	F_x,rms	F_y,rms	F_z,rms	F_rms	I_x	I_y	I_z	I	A_real	F_pull-off	M_bar	delta_M	Stickiness Rating
(s)	(s)	(N/s)	(N/s)	(N)	(N)	(N)	(N)	(Ns)	(Ns)	(Ns)	(Ns)	(mm^2)	(N)	a.u.	a.u.	-
2.00262	0.0160674	15.3323	32.2202	0.0903347	0.273621	0.0680531	0.296074	0.00140529	0.0049344	0.000923481	0.00532748	30.2061	0.0976007	67.4	7.5	4
0.978579	0.022078	21.9529	22.2374	0.232903	0.0853306	0.0688988	0.257433	0.00533087	0.0020105	0.00114475	0.00597319	31.3321	0.10035	57.2667	5.6	6
3.5208	0.0314174	25.3678	21.0591	0.0753075	0.102409	0.0761179	0.148165	0.00244956	0.0033613	0.0018536	0.00483848	34.9113	0.120165	57.1	6	4
2.31853	0.0199745	25.6973	19.5141	0.391052	0.0934278	0.0420277	0.404248	0.00788251	0.00186084	0.000693712	0.00817436	29.23	0.0639015	56.4167	6.9	3
1.88057	0.0225376	9.51723	7.78298	0.369341	0.060393	0.0335874	0.37575	0.00828821	0.00136838	0.000181847	0.00845072	28.5654	0.0488671	61.85	8.8	3
3.71943	0.0239007	21.9085	18.2981	0.417639	0.0534208	0.0583392	0.425064	0.0100842	0.00127679	0.00117454	0.0103154	35.5808	0.0950148	70.3167	-3.2	4
1.21572	0.0236524	20.8317	21.3467	0.33566	0.031784	0.0539151	0.341445	0.0083555	0.000649634	0.000641436	0.00847672	35.3057	0.0863386	87.1833	-8.5	3
3.52341	0.0319095	8.94518	15.9198	0.246855	0.0120357	0.0738459	0.257945	0.00794339	0.000392736	0.00189802	0.00834763	32.7313	0.111186	91.0667	-3.2	6
1.92081	0.0121367	5.10955	203.651	0.575063	0.0821995	0.0302812	0.581697	0.00441662	0.000544846	0.000269	0.0044777	28.596	0.0427711	76.0667	-1.3	6
1.0704	0.0256853	22.3214	16.564	0.232369	0.0264798	0.0372019	0.236813	0.0064648	0.000736982	0.000868364	0.00662652	23.3761	0.0562165	68.3667	-16.8	2
1.94015	0.0180204	30.5081	32.5436	0.244418	0.0633365	0.0690199	0.261754	0.00459035	0.00119353	0.000898442	0.00492661	28.3791	0.110455	63.1833	7.2	4
3.66355	0.0219284	24.7119	18.201	0.309297	0.0341292	0.0597778	0.316864	0.0069424	0.00063688	0.00108087	0.00714395	28.8888	0.100449	60.4333	9.8	7
0.806787	0.0141667	29.8594	29.1232	0.317064	0.00737396	0.0314585	0.318706	0.00462844	0.000107799	0.000352908	0.0046835	18.0093	0.0475737	64.0333	-0.2	2
2.16226	0.0212733	22.943	19.5914	0.160914	0.0228579	0.0525067	0.170801	0.00369993	0.000531422	0.000391974	0.00397223	22.958	0.0797203	59.8167	-0.4	5
3.3768	0.0280914	14.2648	13.5571	0.246811	0.0630434	0.0624793	0.262286	0.00679022	0.00177818	0.00141857	0.00728353	34.863	0.0977491	75.8167	-1.8	7
0.880866	0.0188811	25.9117	21.3048	0.53498	0.0238926	0.0500785	0.53785	0.0123065	0.000542386	0.000963641	0.0123793	38.0389	0.068046	93.1	3.7	4
1.9004	0.0198587	21.4784	34.8224	0.566858	0.0402441	0.0528007	0.570733	0.011758	0.000824857	0.000747001	0.0118601	39.3256	0.0798286	97.4333	-12.8	5
2.07851	0.0242907	13.9592	136.616	0.485964	0.0499283	0.0886886	0.496508	0.0117845	0.0011435	0.00171996	0.012083	41.9563	0.143643	102.8	0	5
0.804459	0.016859	29.6021	21.8672	0.636389	0.0801607	0.0905687	0.647781	0.00947146	0.00126261	0.00153744	0.00975728	34.369	0.131655	99.15	-6.7	6
1.88923	0.0217017	23.9397	30.5831	0.655541	0.0999702	0.0613962	0.665956	0.0108871	0.0017709	0.00130854	0.0114081	30.1085	0.0899836	73.65	-9	6
3.59382	0.0200755	29.5422	25.5662	0.44898	0.0636505	0.0568741	0.457022	0.00912636	0.0013375	0.000901573	0.00932959	27.4108	0.0824009	68.3167	7.8	6
0.787901	0.020596	24.2861	25.4859	0.376657	0.0674464	0.0425619	0.385007	0.00683616	0.00143756	0.000791083	0.00724983	23.8336	0.0636861	57.1833	-7.9	3
3.40008	0.0180025	13.1804	26.7169	0.466158	0.0550736	0.0593029	0.473131	0.00871888	0.00107188	0.000943169	0.00891431	27.0963	0.0813343	75.2333	-17.8	6
0.842045	0.0148938	21.2797	25.6899	0.475206	0.081541	0.0289564	0.483019	0.00928254	0.00147412	-0.000187536	0.00941292	19.5189	0.0456825	79.15	-8.5	5
2.06534	0.0160537	32.9059	37.2056	0.515581	0.0223376	0.0384035	0.517491	0.0101602	0.00044974	0.000292036	0.0101917	18.2686	0.0628481	59.5167	-14.2	3
0.858908	0.0137358	29.8894	26.9073	0.565521	0.064521	0.0749401	0.574102	0.00732215	0.00087968	-0.000333586	0.00766656	23.8622	0.0965446	63.6	-2.1	5
0.804395	0.0200163	24.5397	23.9682	0.67391	0.0618193	0.0647771	0.679833	0.0124617	0.00117216	7.40385e-05	0.0129	30.7839	0.101873	88.3667	-8.6	7
3.39752	0.0100127	24.6777	21.8032	0.79983	0.0137552	0.0320255	0.800589	0.00849072	0.000123808	-0.000153957	0.00852491	24.4735	0.0283786	65.4333	-2.6	7
3.67119	0.0242082	11.0613	6.20266	0.394914	0.018109	0.0268546	0.39624	0.00960444	0.000443046	0.000389444	0.0096784	24.0328	0.0430227	45.8833	2.9	6
0.907673	0.0141804	24.7045	21.6954	0.559671	0.0247829	0.047462	0.562226	0.00854974	0.000337507	0.00027748	0.00863304	22.3891	0.105923	67.3667	-6.5	3
3.6849	0.0281011	15.1364	10.9611	0.0605654	0.0607818	0.0691484	0.1102	0.00146636	0.00176821	0.00166923	0.00323697	29.1077	0.102438	67.75	-25.3	3
1.90608	0.025945	24.0861	25.2786	0.600162	0.0659365	0.0637948	0.607134	0.0134559	0.00161014	-0.000449976	0.013839	26.5747	0.0770154	73.75	-17.1	6
2.31635	0.0321288	23.6309	25.923	0.479435	0.0531015	0.052968	0.485266	0.0134679	0.00165144	0.000453401	0.014036	28.312	0.0756372	77.5	-16.3	6
3.67334	0.0570831	11.781	6.42942	0.0443871	0.0829763	0.0515245	0.107285	0.0022277	0.00423711	0.00220105	0.00556734	25.5167	0.0803654	56.55	5.4	3
0.750878	0.0347118	17.201	13.012	0.256844	0.116192	0.0328861	0.283815	0.00791113	0.0038011	0.000427169	0.00897933	15.0621	0.047257	58.85	-5.6	3
2.24799	0.0199958	18.9945	19.6558	0.38288	0.0194897	0.0444366	0.385943	0.00789392	0.0004027	0.000579111	0.00797038	24.0367	0.0686357	66.5167	3.8	4

## Sheet: S9
t_hold	t_pull	F_dot	F_dot_t3	F_x,rms	F_y,rms	F_z,rms	F_rms	I_x	I_y	I_z	I	A_real	F_pull-off	M_bar	delta_M	Stickiness Rating
(s)	(s)	(N/s)	(N/s)	(N)	(N)	(N)	(N)	(Ns)	(Ns)	(Ns)	(Ns)	(mm^2)	(N)	a.u.	a.u.	-
1.82836	0.0346849	19.3728	18.4521	0.0942705	0.0735782	0.108593	0.161533	0.00260306	0.00291438	0.00318877	0.00583251	35.427	0.171317	54.0833	3.9	3
0.504099	0.0363697	24.8657	16.6455	0.11662	0.084599	0.0954241	0.172809	0.00432266	0.00300193	0.00287412	0.00634963	30.4408	0.157128	54.3	4	5
3.32873	0.0461179	11.2713	9.68408	0.036823	0.0765946	0.083643	0.119243	0.00165824	0.00361054	0.00330305	0.00549089	26.7167	0.131155	50.1667	2.6	3
1.84736	0.0237713	24.1265	68.8108	0.267335	0.0384638	0.0708647	0.27923	0.00647115	0.00090319	0.00135033	0.00676379	20.5088	0.108389	49.9167	2.3	3
1.76425	0.03841	23.0517	11.4732	0.163325	0.045426	0.0668474	0.182228	0.00638359	0.0016283	0.00209756	0.00712072	32.679	0.0998256	53.3667	5.2	2
3.34049	0.0868316	13.178	1.39594	0.0969702	0.09188	0.0501099	0.142675	0.00797152	0.00754674	-0.00506785	0.0124703	24.8354	-0.0139243	49.5167	5.3	3
0.527778	0.0158643	33.4876	39.6195	0.128758	0.0173353	0.12977	0.183628	0.00215329	0.000258253	0.00179514	0.00312622	17.0578	0.196802	52.3833	4.7	2
3.19467	0.0260949	3.35306	23.0075	0.0515863	0.108724	0.0871608	0.14859	0.00124977	0.0029931	0.00203529	0.00409618	15.7583	0.121354	46.2833	-3	2
1.91807	0.0290819	15.4219	10.239	0.0583113	0.0207932	0.0509814	0.0801977	0.00146216	0.00048658	0.00128621	0.00232234	15.4979	0.068205	47.1	-0.4	3
0.458147	0.0181174	23.7324	27.8669	0.0843284	0.0788921	0.0736727	0.136978	0.00156567	0.00151297	0.00108585	0.00258099	31.4988	0.118619	55.0667	5.9	2
1.884	0.036996	16.6187	13.0404	0.0347458	0.0152352	0.0751317	0.0841674	0.0012049	0.000442681	0.00211134	0.0030196	37.7165	0.115571	54.4833	4.4	3
3.3796	0.0773388	9.78048	6.61847	0.0890265	0.031935	0.0716462	0.118654	0.00663087	0.00218903	0.00486045	0.0087522	27.7914	0.102823	53.5	9.5	5
0.696151	0.0281796	21.8942	28.405	0.10457	0.0530183	0.0808445	0.142414	0.00310644	0.00136091	0.00192351	0.00423376	30.3264	0.116588	51.8167	8.9	2
1.85259	0.0209803	21.5383	22.6525	0.213534	0.0178979	0.0727669	0.226301	0.00455684	0.000338893	0.00117392	0.00490975	15.7306	0.109126	51.5667	4.5	2
3.34429	0.0675596	14.4978	7.94886	0.0319055	0.0417947	0.0749732	0.0915737	0.00199479	0.00259055	0.00389056	0.00552863	32.3171	0.112339	47.5667	8	4
0.487758	0.0177044	20.3432	20.1729	0.0153358	0.0243453	0.0432602	0.0519551	0.000299137	0.000431327	0.000538167	0.00101688	7.80222	0.060343	47.7833	9.7	1
1.90416	0.0540251	14.2631	8.29443	0.0591087	0.0075173	0.0441519	0.0741602	0.00295045	0.000389323	0.00189295	0.00373984	14.0357	0.0653346	42.5833	6.2	2
1.86536	0.0382001	17.7564	9.13119	0.056897	0.0800506	0.0947562	0.13647	0.00203201	0.00318994	0.00321618	0.0054057	30.3353	0.133659	56.6167	-5.9	2
0.515739	0.027982	20.5641	22.1164	0.00602372	0.00576997	0.0994297	0.099779	0.000163835	0.000171693	0.00305621	0.00321094	20.988	0.152909	56.3833	-3.1	3
1.85702	0.0427953	16.5935	13.8259	0.0275467	0.0205095	0.101072	0.106747	0.0011978	0.000886859	0.00334163	0.00416795	25.7888	0.150419	53.0833	-2.4	4
3.44873	0.0586053	14.0974	30.1813	0.0565531	0.0657402	0.095395	0.128919	0.00327906	0.00392087	0.00484071	0.00743178	27.5291	0.14435	46.2	1.7	5
3.49608	0.0601043	13.3544	8.50052	0.0605271	0.0161195	0.0981618	0.116444	0.00374273	0.000951552	0.00273368	0.00506518	34.085	0.135771	51.2833	-0.4	5
0.551497	0.0403027	15.2609	10.0893	0.0336566	0.0523308	0.0869613	0.106928	0.00126743	0.00215677	0.00308356	0.004348	22.7983	0.123307	53.7667	-1.9	3
3.25545	0.0445907	11.9772	13.1541	0.116877	0.0230091	0.0968535	0.153526	0.00514503	0.000844819	0.0036057	0.00681813	23.7567	0.147437	52.3667	12.1	2
0.553983	0.0208458	19.7403	10.6355	0.107436	0.109221	0.0809678	0.173284	0.00318076	0.00311949	0.00152792	0.00510387	26.0343	0.120865	52.8833	-7.3	2
1.86212	0.0421208	14.2646	11.9378	0.0443672	0.0419813	0.0869051	0.106223	0.00159957	0.00174589	0.00323794	0.00460321	23.3751	0.12308	54.6	3.1	2
0.87541	0.0363796	16.2468	16.5175	0.151336	0.0271817	0.0991698	0.182965	0.00560585	0.000996061	0.0029195	0.0066601	29.4124	0.147384	59.05	4.4	2
0.586086	0.0283111	16.8654	25.7234	0.157664	0.0201954	0.0497311	0.166551	0.00452907	0.000478344	0.00119532	0.00479939	29.722	0.0757107	50.9833	-9.7	2
3.35516	0.0348393	18.0693	13.8984	0.0202461	0.0554115	0.078395	0.0981128	0.000652769	0.00187978	0.0022275	0.00325357	28.7764	0.110358	53.1167	3.7	2
3.339	0.0401266	16.3023	11.421	0.11681	0.0152648	0.0897143	0.148075	0.00444746	0.000504469	0.00308447	0.00590567	35.0977	0.133222	55.1167	5.5	2
0.76324	0.0356668	9.39874	11.7245	0.0535408	0.0289149	0.0976421	0.115051	0.00174021	0.00088487	0.00337003	0.00416141	32.3901	0.138722	60.55	-9.7	3
3.35768	0.0493324	16.6794	16.0424	0.128229	0.0451221	0.130659	0.188549	0.00795743	0.00240013	0.00501983	0.0102596	41.1921	0.183479	61.2333	-2.4	4
1.88905	0.0361034	16.8388	25.241	0.0834325	0.0229866	0.0965204	0.129636	0.00295871	0.00076388	0.00308263	0.00473639	33.3229	0.147854	56.75	3.6	2
1.851	0.0729657	12.9886	7.73243	0.0751244	0.0250607	0.100549	0.127992	0.00475679	0.00169151	0.00665857	0.00885853	35.9949	0.135846	59.15	-7.7	4
0.484822	0.0331691	20.8112	16.7996	0.0623555	0.0421041	0.0886453	0.116271	0.00157026	0.00120795	0.00184187	0.00320068	22.0341	0.131785	55.2833	-9.3	2
3.32594	0.0641511	12.85	9.4616	0.159243	0.0165208	0.0888419	0.183096	0.0102492	0.000914727	0.00582573	0.0124396	31.0994	0.124523	53.45	-3	4
3.31969	0.0677601	13.6003	7.70005	0.0471846	0.071407	0.0648962	0.10741	0.00309767	0.00469479	0.0037704	0.00745164	24.9527	0.092602	51.1667	1.6	2
